# Supplementary material for: ﻿Descriptions of two new species associated with Westermannia nobilis Draudt, 1950 (Lepidoptera, Nolidae, Westermanniinae) from China
Source: Zookeys. 2025 Dec 3;1262:21–31. doi: 10.3897/zookeys.1262.168662 (PMC12696472; doi:10.3897/zookeys.1262.168662)
Supplement: XML Treatment for Westermannia [file zookeys.1262.168662-treatment1.xml]

<!DOCTYPE tp:taxon-treatment
  PUBLIC "-//TaxonX//DTD Taxonomic Treatment Publishing DTD v0 20100105//EN" "tax-treatment-NSO.dtd">
<tp:taxon-treatment xmlns:tp="http://www.plazi.org/taxpub"><tp:treatment-meta><kwd-group><label>Taxon classification</label><kwd>
              <named-content content-type="kingdom">Animalia</named-content>
            </kwd><kwd>
              <named-content content-type="order">Lepidoptera</named-content>
            </kwd><kwd>
              <named-content content-type="family">Nolidae</named-content>
            </kwd></kwd-group><mixed-citation publication-type="journal"><person-group><name><surname>Qin</surname><given-names>Yue</given-names></name><name><surname>Zhang</surname><given-names>Chao</given-names></name><name><surname>Han</surname><given-names>Huilin</given-names></name></person-group><article-title>﻿Descriptions of two new species associated with <italic><tp:taxon-name><tp:taxon-name-part taxon-name-part-type="genus" reg="Westermannia">Westermannia</tp:taxon-name-part> <tp:taxon-name-part taxon-name-part-type="species" reg="nobilis">nobilis</tp:taxon-name-part></tp:taxon-name></italic> Draudt, 1950 (<tp:taxon-name><tp:taxon-name-part taxon-name-part-type="order">Lepidoptera</tp:taxon-name-part></tp:taxon-name>, <tp:taxon-name><tp:taxon-name-part taxon-name-part-type="family">Nolidae</tp:taxon-name-part></tp:taxon-name>, <tp:taxon-name><tp:taxon-name-part taxon-name-part-type="subfamily">Westermanniinae</tp:taxon-name-part></tp:taxon-name>) from China</article-title><source>Zookeys</source><day>03</day><month>12</month><year>2025</year><volume>1262</volume><fpage>21</fpage><lpage>31</lpage><pub-id pub-id-type="doi">10.3897/zookeys.1262.168662</pub-id></mixed-citation></tp:treatment-meta><tp:nomenclature><label>﻿Genus</label><tp:taxon-name><object-id xmlns:xlink="http://www.w3.org/1999/xlink" content-type="arpha" xlink:type="simple">2EF496E5-4904-5BA5-88B1-B9A11BC13432</object-id>
            <tp:taxon-name-part taxon-name-part-type="genus" reg="Westermannia">Westermannia</tp:taxon-name-part>
          </tp:taxon-name><tp:taxon-authority>Hübner, [1821] 1816</tp:taxon-authority><tp:nomenclature-citation-list><tp:nomenclature-citation><tp:taxon-name>
                <tp:taxon-name-part taxon-name-part-type="genus" reg="Westermannia">Westermannia</tp:taxon-name-part>
              </tp:taxon-name><comment>Hübner, [1821] 1816, Verz. bek. Schmett.: 250. Type species: <tp:taxon-name><tp:taxon-name-part taxon-name-part-type="genus" reg="Westermannia">Westermannia</tp:taxon-name-part> <tp:taxon-name-part taxon-name-part-type="species" reg="superba">superba</tp:taxon-name-part></tp:taxon-name> Hübner, 1823, by original designation.</comment></tp:nomenclature-citation><tp:nomenclature-citation><tp:taxon-name>
                <tp:taxon-name-part taxon-name-part-type="genus" reg="Plusiodes">Plusiodes</tp:taxon-name-part>
              </tp:taxon-name><comment>Guenée, 1852, in Boisduval and Guenée, Hist. nat. Ins., Spec. gén. Lépid. 5 (Noct. 1): 385. Type species: <tp:taxon-name><tp:taxon-name-part taxon-name-part-type="genus" reg="Plusiodes">Plusiodes</tp:taxon-name-part> <tp:taxon-name-part taxon-name-part-type="species" reg="westermannii">westermannii</tp:taxon-name-part></tp:taxon-name> Guenée, 1852 (replacement of <tp:taxon-name><tp:taxon-name-part taxon-name-part-type="genus" reg="Westermannia">Westermannia</tp:taxon-name-part> <tp:taxon-name-part taxon-name-part-type="species" reg="superba">superba</tp:taxon-name-part></tp:taxon-name> Hübner, 1823).</comment></tp:nomenclature-citation><tp:nomenclature-citation><tp:taxon-name>
                <tp:taxon-name-part taxon-name-part-type="genus" reg="Vestermannia">Vestermannia</tp:taxon-name-part>
              </tp:taxon-name><comment>Hampson, 1912, Cat. Lepid. Phalaenae Br. Mus. 11: 603 (emendation of <tp:taxon-name><tp:taxon-name-part taxon-name-part-type="genus" reg="Westermannia">Westermannia</tp:taxon-name-part></tp:taxon-name> Hübner, [1821] 1816).</comment></tp:nomenclature-citation></tp:nomenclature-citation-list></tp:nomenclature></tp:taxon-treatment>
