# Supplementary material for: ﻿Descriptions of two new species associated with Westermannia nobilis Draudt, 1950 (Lepidoptera, Nolidae, Westermanniinae) from China
Source: Zookeys. 2025 Dec 3;1262:21–31. doi: 10.3897/zookeys.1262.168662 (PMC12696472; doi:10.3897/zookeys.1262.168662)
Supplement: XML Treatment for Westermannia pseudonobilis [file zookeys.1262.168662-treatment2.xml]

<!DOCTYPE tp:taxon-treatment
  PUBLIC "-//TaxonX//DTD Taxonomic Treatment Publishing DTD v0 20100105//EN" "tax-treatment-NSO.dtd">
<tp:taxon-treatment xmlns:tp="http://www.plazi.org/taxpub"><tp:treatment-meta><kwd-group><label>Taxon classification</label><kwd>
              <named-content content-type="kingdom">Animalia</named-content>
            </kwd><kwd>
              <named-content content-type="order">Lepidoptera</named-content>
            </kwd><kwd>
              <named-content content-type="family">Nolidae</named-content>
            </kwd></kwd-group><mixed-citation publication-type="journal"><person-group><name><surname>Qin</surname><given-names>Yue</given-names></name><name><surname>Zhang</surname><given-names>Chao</given-names></name><name><surname>Han</surname><given-names>Huilin</given-names></name></person-group><article-title>﻿Descriptions of two new species associated with <italic><tp:taxon-name><tp:taxon-name-part taxon-name-part-type="genus" reg="Westermannia">Westermannia</tp:taxon-name-part> <tp:taxon-name-part taxon-name-part-type="species" reg="nobilis">nobilis</tp:taxon-name-part></tp:taxon-name></italic> Draudt, 1950 (<tp:taxon-name><tp:taxon-name-part taxon-name-part-type="order">Lepidoptera</tp:taxon-name-part></tp:taxon-name>, <tp:taxon-name><tp:taxon-name-part taxon-name-part-type="family">Nolidae</tp:taxon-name-part></tp:taxon-name>, <tp:taxon-name><tp:taxon-name-part taxon-name-part-type="subfamily">Westermanniinae</tp:taxon-name-part></tp:taxon-name>) from China</article-title><source>Zookeys</source><day>03</day><month>12</month><year>2025</year><volume>1262</volume><fpage>21</fpage><lpage>31</lpage><pub-id pub-id-type="doi">10.3897/zookeys.1262.168662</pub-id></mixed-citation></tp:treatment-meta><tp:nomenclature><label>﻿</label><tp:taxon-name><object-id xmlns:xlink="http://www.w3.org/1999/xlink" content-type="arpha" xlink:type="simple">C9CCF29A-5A5C-5DC4-8C1F-DD64FEC08513</object-id>
            <tp:taxon-name-part taxon-name-part-type="genus" reg="Westermannia">Westermannia</tp:taxon-name-part>
            <tp:taxon-name-part taxon-name-part-type="species" reg="pseudonobilis">pseudonobilis</tp:taxon-name-part>
            <object-id xmlns:xlink="http://www.w3.org/1999/xlink" content-type="zoobank" xlink:type="simple">https://zoobank.org/62689112-2D3A-499B-A40E-E464EF598651</object-id>
          </tp:taxon-name><tp:taxon-authority>Qin &amp; Han</tp:taxon-authority><tp:taxon-status xmlns:xlink="http://www.w3.org/1999/xlink" xlink:type="simple">sp. nov.</tp:taxon-status><xref ref-type="fig" rid="F1">Figs 1</xref><xref ref-type="fig" rid="F1">, 2</xref><xref ref-type="fig" rid="F2">, 9</xref><xref ref-type="fig" rid="F3">, 12</xref><xref ref-type="fig" rid="F4">, 15</xref></tp:nomenclature><tp:treatment-sec sec-type="type material" id="SECID0EWOAC"><title>Type material.</title><p><bold><italic>Holotype</italic></bold>: • male, China, Yunnan, Weixi, Weideng Town, Xinhua Village, 29.VII.2024, leg. Y.Y. Jin, genit. prep. QY-34, <abbrev xmlns:xlink="http://www.w3.org/1999/xlink" xlink:title="Northeast Forestry University" id="ABBRID0EBPAC" xlink:type="simple">NEFU</abbrev>. <bold><italic>Paratypes</italic></bold>: • 2 females, China, Yunnan, Weixi, Baijixun Town, Nuoge Village, 30.VII.2024, leg. Y.Y. Jin, genit. prep. QY-33 and 75, <abbrev xmlns:xlink="http://www.w3.org/1999/xlink" xlink:title="Northeast Forestry University" id="ABBRID0EIPAC" xlink:type="simple">NEFU</abbrev> • 1 female, CHINA, Yunnan, Weixi, Baijixun Town, Haizan Village, 2.VIII.2024, leg. Y.Y. Jin, genit. prep. QY-35, <abbrev xmlns:xlink="http://www.w3.org/1999/xlink" xlink:title="Northeast Forestry University" id="ABBRID0EMPAC" xlink:type="simple">NEFU</abbrev>.</p></tp:treatment-sec><tp:treatment-sec sec-type="diagnosis" id="SECID0EQPAC"><title>Diagnosis.</title><p>This species is closely related to <italic><tp:taxon-name><tp:taxon-name-part taxon-name-part-type="genus" reg="Westermannia">W.</tp:taxon-name-part> <tp:taxon-name-part taxon-name-part-type="species" reg="simianshana">simianshana</tp:taxon-name-part></tp:taxon-name></italic> Qin, Zhang &amp; Han, sp. nov. and <italic><tp:taxon-name><tp:taxon-name-part taxon-name-part-type="genus" reg="Westermannia">W.</tp:taxon-name-part> <tp:taxon-name-part taxon-name-part-type="species" reg="nobilis">nobilis</tp:taxon-name-part></tp:taxon-name></italic> Draudt but differs as follows: generally darker in overall colour; the outwardly arcuate median portion of the postmedial line on the forewing is more acute. In the male genitalia, the sclerotized plate at the base of the uncus is smaller and elliptical; the valva is broader, with minute denticles along the costa; the vesica bears a spiral band of cornuti extending from base to apex. In the female genitalia, the ductus bursae has a sclerotized binding ring at the base, overall sinuous but untwisted, and the corpus bursae is ellipsoidal and lacking an appendix bursae. Additionally, this species has currently only been recorded in Yunnan Province.</p></tp:treatment-sec><tp:treatment-sec sec-type="description" id="SECID0EIBAE"><title>Description.</title><p><bold>Adult</bold> (Figs <xref ref-type="fig" rid="F1">1</xref>, <xref ref-type="fig" rid="F1">2</xref>). Wingspan 30.0–30.5 mm. <bold><italic>Head</italic></bold> mainly white. <bold><italic>Antennae</italic></bold> filiform, basal portion faintly whitish, remainder dark brown. <bold><italic>Thorax</italic></bold> with dorsum, tegula, and patagium khaki, densely pubescent. <bold><italic>Abdomen</italic></bold> greyish-white, apical portion greyish-brown, anal tuft khaki. <bold><italic>Forewing</italic></bold> silvery greyish-brown on costal, basal, and postmedian areas, gradually paler from inner margin to costal margin; median area and outer 1/3 dark brown; a longitudinal khaki band tinged with fuscous along inner margin, extending from base to tornal angle, upper margin straight; a 8-shaped filiform and pale lines in the median line area, Cu veins pale; reniform spot dark brown, wedge-shaped, foam pale, radiating bright white at the rear; postmedial line white, slender, strongly excurved at M<sub>3</sub>-Cu<sub>2</sub>; subterminal line represented by 4–5 faintly white-edged small spots near the costal margin; fringe dark brown, apically paler; terminal line and median line areas dark brown, other parts lighter. <bold><italic>Hindwing</italic></bold> predominantly greyish-white, outer margin 1/3 suffused with brown, females darker than males; venation distinct; fringe desert grey.</p><fig id="F1" position="float" orientation="portrait"><object-id xmlns:xlink="http://www.w3.org/1999/xlink" content-type="doi" xlink:type="simple">10.3897/zookeys.1262.168662.figures1-8</object-id><object-id xmlns:xlink="http://www.w3.org/1999/xlink" content-type="arpha" xlink:type="simple">D61F2C2B-5984-5CC7-A547-0A7B5039D01A</object-id><label>Figures 1–8.</label><caption><p>Adults of <italic><tp:taxon-name><tp:taxon-name-part taxon-name-part-type="genus" reg="Westermannia">Westermannia</tp:taxon-name-part></tp:taxon-name></italic> spp. (1, 3, 5, 7: male; 2, 4, 6, 8: female). 1, 2. <italic><tp:taxon-name><tp:taxon-name-part taxon-name-part-type="genus" reg="Westermannia">W.</tp:taxon-name-part> <tp:taxon-name-part taxon-name-part-type="species" reg="pseudonobilis">pseudonobilis</tp:taxon-name-part></tp:taxon-name></italic> Qin &amp; Han, sp. nov., coll. <abbrev xmlns:xlink="http://www.w3.org/1999/xlink" xlink:title="Northeast Forestry University" id="ABBRID0EIDAE" xlink:type="simple">NEFU</abbrev> (1: holotype; 2: paratype); 3, 4. <italic><tp:taxon-name><tp:taxon-name-part taxon-name-part-type="genus" reg="Westermannia">W.</tp:taxon-name-part> <tp:taxon-name-part taxon-name-part-type="species" reg="simianshana">simianshana</tp:taxon-name-part></tp:taxon-name></italic> Qin, Zhang &amp; Han, sp. nov., coll. <abbrev xmlns:xlink="http://www.w3.org/1999/xlink" xlink:title="Northeast Forestry University" id="ABBRID0EXDAE" xlink:type="simple">NEFU</abbrev> (3: holotype 4: paratype); 5–8 <italic><tp:taxon-name><tp:taxon-name-part taxon-name-part-type="genus" reg="Westermannia">W.</tp:taxon-name-part> <tp:taxon-name-part taxon-name-part-type="species" reg="nobilis">nobilis</tp:taxon-name-part></tp:taxon-name></italic> Draudt, 1950, collected from Guangxi (5), Hunan (6), and Chongqing (7–8), China, coll. <abbrev xmlns:xlink="http://www.w3.org/1999/xlink" xlink:title="Northeast Forestry University" id="ABBRID0EGEAE" xlink:type="simple">NEFU</abbrev>. Scale bar: 5 mm.</p></caption><graphic xmlns:xlink="http://www.w3.org/1999/xlink" xlink:href="zookeys-1262-021_article-168662__-g001.jpg" position="float" orientation="portrait" xlink:type="simple" id="oo_1483510.jpg"><uri content-type="original_file" xlink:type="simple">https://binary.pensoft.net/fig/1483510</uri></graphic></fig><p><bold>Male genitalia</bold> (Fig. <xref ref-type="fig" rid="F2">9</xref>). <bold><italic>Uncus</italic></bold> elongate, nail-shaped, acute apically, surrounded by brush of coarse setae, base covered with an oval sclerite. <bold><italic><tp:taxon-name><tp:taxon-name-part taxon-name-part-type="genus" reg="Tegumen">Tegumen</tp:taxon-name-part></tp:taxon-name></italic></bold> narrowly lingulate, approximately twice the length of uncus. <bold><italic><tp:taxon-name><tp:taxon-name-part taxon-name-part-type="genus" reg="Vinculum">Vinculum</tp:taxon-name-part></tp:taxon-name></italic></bold> narrow, V-shaped, saccus short, weakly developed. <bold><italic><tp:taxon-name><tp:taxon-name-part taxon-name-part-type="genus" reg="Juxta">Juxta</tp:taxon-name-part></tp:taxon-name></italic></bold> trumpet-shaped, weakly sclerotized. <bold><italic>Valva</italic></bold> broadly oblong, dorsal margin serrulate with minute teeth; <bold><italic>cucullus</italic></bold> rounded, scattered with distinct punctures; <bold><italic>costa</italic></bold> strip-shaped, basal 3/4 slightly raised, distal 1/4 with a prominent hill-shaped protrusion; <bold><italic>sacculus</italic></bold> relatively flat, basally slightly protruding outward, then weakly curved, densely covered with long hairs. <bold><italic>Aedeagus</italic></bold> cylindrical, slightly sigmoidally curved, basal 1/5 covered with granules; coecum swollen; carina moderately sclerotized. <bold><italic><tp:taxon-name><tp:taxon-name-part taxon-name-part-type="genus" reg="Vesica">Vesica</tp:taxon-name-part></tp:taxon-name></italic></bold> tubular, nearly equal in length to aedeagus, basal 2/3 similar in diameter to aedeagus, distal 1/3 gradually tapered and dorsally recurved; a helical band of cornuti originating from ventro-basal region, cornuti spine-like, heavily sclerotized, increasing in size and becoming sparser from base to apex.</p><fig id="F2" position="float" orientation="portrait"><object-id xmlns:xlink="http://www.w3.org/1999/xlink" content-type="doi" xlink:type="simple">10.3897/zookeys.1262.168662.figures9-11</object-id><object-id xmlns:xlink="http://www.w3.org/1999/xlink" content-type="arpha" xlink:type="simple">DCD38D7C-6C12-5A61-BC08-344CD5DFFCEA</object-id><label>Figures 9–11.</label><caption><p>Male genitalia of <italic><tp:taxon-name><tp:taxon-name-part taxon-name-part-type="genus" reg="Westermannia">Westermannia</tp:taxon-name-part></tp:taxon-name></italic> spp. (a: tegumen-vinculum; b: aedeagus). 9. <italic><tp:taxon-name><tp:taxon-name-part taxon-name-part-type="genus" reg="Westermannia">W.</tp:taxon-name-part> <tp:taxon-name-part taxon-name-part-type="species" reg="pseudonobilis">pseudonobilis</tp:taxon-name-part></tp:taxon-name></italic> Qin &amp; Han, sp. nov., genit. prep. QY-34, coll. <abbrev xmlns:xlink="http://www.w3.org/1999/xlink" xlink:title="Northeast Forestry University" id="ABBRID0EDHAE" xlink:type="simple">NEFU</abbrev>; 10. <italic><tp:taxon-name><tp:taxon-name-part taxon-name-part-type="genus" reg="Westermannia">W.</tp:taxon-name-part> <tp:taxon-name-part taxon-name-part-type="species" reg="simianshana">simianshana</tp:taxon-name-part></tp:taxon-name></italic> Qin, Zhang &amp; Han, sp. nov., genit. prep. QY-90 (a) and 36 (b), coll. <abbrev xmlns:xlink="http://www.w3.org/1999/xlink" xlink:title="Northeast Forestry University" id="ABBRID0ESHAE" xlink:type="simple">NEFU</abbrev>; 11. <italic><tp:taxon-name><tp:taxon-name-part taxon-name-part-type="genus" reg="Westermannia">W.</tp:taxon-name-part> <tp:taxon-name-part taxon-name-part-type="species" reg="nobilis">nobilis</tp:taxon-name-part></tp:taxon-name></italic> Draudt, 1950 (with close-up of the processes on costa), genit. prep. QY-50 (51 for close-up), coll. <abbrev xmlns:xlink="http://www.w3.org/1999/xlink" xlink:title="Northeast Forestry University" id="ABBRID0EBIAE" xlink:type="simple">NEFU</abbrev></p></caption><graphic xmlns:xlink="http://www.w3.org/1999/xlink" xlink:href="zookeys-1262-021_article-168662__-g002.jpg" position="float" orientation="portrait" xlink:type="simple" id="oo_1483511.jpg"><uri content-type="original_file" xlink:type="simple">https://binary.pensoft.net/fig/1483511</uri></graphic></fig><p><bold>Female genitalia</bold> (Fig. <xref ref-type="fig" rid="F3">12</xref>). <bold><italic><tp:taxon-name><tp:taxon-name-part taxon-name-part-type="genus" reg="Papillae">Papillae</tp:taxon-name-part> <tp:taxon-name-part taxon-name-part-type="species" reg="anales">anales</tp:taxon-name-part></tp:taxon-name></italic></bold> broadly flattened, short, strip-shaped, densely setose apically. <bold><italic>Apophysis anterior</italic></bold> and <bold><italic>posterior</italic></bold> slender, subequal in length. <bold><italic>Ostium bursae</italic></bold> shallowly funnel-shaped. <bold><italic>Ductus bursae</italic></bold> sinuous, robust, chute-shaped in outline, moderately sclerotized at middle part, with a strongly sclerotized ring at base. <bold><italic><tp:taxon-name><tp:taxon-name-part taxon-name-part-type="genus" reg="Corpus">Corpus</tp:taxon-name-part> <tp:taxon-name-part taxon-name-part-type="species" reg="bursae">bursae</tp:taxon-name-part></tp:taxon-name></italic></bold> ellipsoidal, nearly equal in length to ductus bursae, surface wrinkled, bearing a pair of spiny-fusiform signa at ductus-corpus bursa junction.</p><fig id="F3" position="float" orientation="portrait"><object-id xmlns:xlink="http://www.w3.org/1999/xlink" content-type="doi" xlink:type="simple">10.3897/zookeys.1262.168662.figures12-14</object-id><object-id xmlns:xlink="http://www.w3.org/1999/xlink" content-type="arpha" xlink:type="simple">B615391C-2E9F-5DFB-B088-F67E2A7DFDD2</object-id><label>Figures 12–14.</label><caption><p>Female genitalia of <italic><tp:taxon-name><tp:taxon-name-part taxon-name-part-type="genus" reg="Westermannia">Westermannia</tp:taxon-name-part></tp:taxon-name></italic> spp. with close-up of the signa. 12. <italic><tp:taxon-name><tp:taxon-name-part taxon-name-part-type="genus" reg="Westermannia">W.</tp:taxon-name-part> <tp:taxon-name-part taxon-name-part-type="species" reg="pseudonobilis">pseudonobilis</tp:taxon-name-part></tp:taxon-name></italic> Qin &amp; Han, sp. nov., genit. prep. QY-33 (75 for close-up), coll. <abbrev xmlns:xlink="http://www.w3.org/1999/xlink" xlink:title="Northeast Forestry University" id="ABBRID0EKLAE" xlink:type="simple">NEFU</abbrev>; 13. <italic><tp:taxon-name><tp:taxon-name-part taxon-name-part-type="genus" reg="Westermannia">W.</tp:taxon-name-part> <tp:taxon-name-part taxon-name-part-type="species" reg="simianshana">simianshana</tp:taxon-name-part></tp:taxon-name></italic> Qin, Zhang &amp; Han, sp. nov., genit. prep. QY-91 (45 for close-up), coll. <abbrev xmlns:xlink="http://www.w3.org/1999/xlink" xlink:title="Northeast Forestry University" id="ABBRID0EZLAE" xlink:type="simple">NEFU</abbrev>; 14. <italic><tp:taxon-name><tp:taxon-name-part taxon-name-part-type="genus" reg="Westermannia">W.</tp:taxon-name-part> <tp:taxon-name-part taxon-name-part-type="species" reg="nobilis">nobilis</tp:taxon-name-part></tp:taxon-name></italic> Draudt, 1950, genit. prep. QY-52, coll. <abbrev xmlns:xlink="http://www.w3.org/1999/xlink" xlink:title="Northeast Forestry University" id="ABBRID0EIMAE" xlink:type="simple">NEFU</abbrev>.</p></caption><graphic xmlns:xlink="http://www.w3.org/1999/xlink" xlink:href="zookeys-1262-021_article-168662__-g003.jpg" position="float" orientation="portrait" xlink:type="simple" id="oo_1483512.jpg"><uri content-type="original_file" xlink:type="simple">https://binary.pensoft.net/fig/1483512</uri></graphic></fig></tp:treatment-sec><tp:treatment-sec sec-type="distribution" id="SECID0ERMAE"><title>Distribution.</title><p>China (Yunnan).</p></tp:treatment-sec><tp:treatment-sec sec-type="etymology" id="SECID0EWMAE"><title>Etymology.</title><p>The specific epithet of this species is derived from that of the similar species <italic><tp:taxon-name><tp:taxon-name-part taxon-name-part-type="genus" reg="Westermannia">W.</tp:taxon-name-part> <tp:taxon-name-part taxon-name-part-type="species" reg="nobilis">nobilis</tp:taxon-name-part></tp:taxon-name></italic>, and because of its morphology similar to that of the latter, it is named <italic>pseudo</italic>-(meaning “false”) + <italic><tp:taxon-name><tp:taxon-name-part taxon-name-part-type="genus" reg="Westermannia"/><tp:taxon-name-part taxon-name-part-type="species" reg="nobilis">nobilis</tp:taxon-name-part></tp:taxon-name></italic>.</p></tp:treatment-sec><tp:treatment-sec><!--Section generated to contain objects referenced in tp:taxon-treatment.--><fig id="F4" position="float" orientation="portrait"><object-id xmlns:xlink="http://www.w3.org/1999/xlink" content-type="doi" xlink:type="simple">10.3897/zookeys.1262.168662.figure15</object-id><object-id xmlns:xlink="http://www.w3.org/1999/xlink" content-type="arpha" xlink:type="simple">C36B52E1-FC0C-55FE-80A0-8C5C1E89D83F</object-id><label>Figure 15.</label><caption><p>Distribution map and type localities of three <italic><tp:taxon-name><tp:taxon-name-part taxon-name-part-type="genus" reg="Westermannia">Westermannia</tp:taxon-name-part></tp:taxon-name></italic> species in China.</p></caption><graphic xmlns:xlink="http://www.w3.org/1999/xlink" xlink:href="zookeys-1262-021_article-168662__-g004.jpg" position="float" orientation="portrait" xlink:type="simple" id="oo_1483513.jpg"><uri content-type="original_file" xlink:type="simple">https://binary.pensoft.net/fig/1483513</uri></graphic></fig></tp:treatment-sec></tp:taxon-treatment>
