# Supplementary material for: ﻿Descriptions of two new species associated with Westermannia nobilis Draudt, 1950 (Lepidoptera, Nolidae, Westermanniinae) from China
Source: Zookeys. 2025 Dec 3;1262:21–31. doi: 10.3897/zookeys.1262.168662 (PMC12696472; doi:10.3897/zookeys.1262.168662)
Supplement: XML Treatment for Westermannia simianshana [file zookeys.1262.168662-treatment3.xml]

<!DOCTYPE tp:taxon-treatment
  PUBLIC "-//TaxonX//DTD Taxonomic Treatment Publishing DTD v0 20100105//EN" "tax-treatment-NSO.dtd">
<tp:taxon-treatment xmlns:tp="http://www.plazi.org/taxpub"><tp:treatment-meta><kwd-group><label>Taxon classification</label><kwd>
              <named-content content-type="kingdom">Animalia</named-content>
            </kwd><kwd>
              <named-content content-type="order">Lepidoptera</named-content>
            </kwd><kwd>
              <named-content content-type="family">Nolidae</named-content>
            </kwd></kwd-group><mixed-citation publication-type="journal"><person-group><name><surname>Qin</surname><given-names>Yue</given-names></name><name><surname>Zhang</surname><given-names>Chao</given-names></name><name><surname>Han</surname><given-names>Huilin</given-names></name></person-group><article-title>﻿Descriptions of two new species associated with <italic><tp:taxon-name><tp:taxon-name-part taxon-name-part-type="genus" reg="Westermannia">Westermannia</tp:taxon-name-part> <tp:taxon-name-part taxon-name-part-type="species" reg="nobilis">nobilis</tp:taxon-name-part></tp:taxon-name></italic> Draudt, 1950 (<tp:taxon-name><tp:taxon-name-part taxon-name-part-type="order">Lepidoptera</tp:taxon-name-part></tp:taxon-name>, <tp:taxon-name><tp:taxon-name-part taxon-name-part-type="family">Nolidae</tp:taxon-name-part></tp:taxon-name>, <tp:taxon-name><tp:taxon-name-part taxon-name-part-type="subfamily">Westermanniinae</tp:taxon-name-part></tp:taxon-name>) from China</article-title><source>Zookeys</source><day>03</day><month>12</month><year>2025</year><volume>1262</volume><fpage>21</fpage><lpage>31</lpage><pub-id pub-id-type="doi">10.3897/zookeys.1262.168662</pub-id></mixed-citation></tp:treatment-meta><tp:nomenclature><label>﻿</label><tp:taxon-name><object-id xmlns:xlink="http://www.w3.org/1999/xlink" content-type="arpha" xlink:type="simple">27BC81AD-3E55-5A02-A6D3-05DC782FA1F5</object-id>
            <tp:taxon-name-part taxon-name-part-type="genus" reg="Westermannia">Westermannia</tp:taxon-name-part>
            <tp:taxon-name-part taxon-name-part-type="species" reg="simianshana">simianshana</tp:taxon-name-part>
            <object-id xmlns:xlink="http://www.w3.org/1999/xlink" content-type="zoobank" xlink:type="simple">https://zoobank.org/8F497A35-4F3B-412B-8444-C6D9C09DBF43</object-id>
          </tp:taxon-name><tp:taxon-authority>Qin, Zhang &amp; Han</tp:taxon-authority><tp:taxon-status xmlns:xlink="http://www.w3.org/1999/xlink" xlink:type="simple">sp. nov.</tp:taxon-status><xref ref-type="fig" rid="F1">Figs 3</xref><xref ref-type="fig" rid="F1">, 4</xref><xref ref-type="fig" rid="F2">, 10</xref><xref ref-type="fig" rid="F3">, 13</xref><xref ref-type="fig" rid="F4">, 15</xref></tp:nomenclature><tp:treatment-sec sec-type="type material" id="SECID0ESPAE"><title>Type material.</title><p><bold><italic>Holotype</italic></bold>: • male, China, Chongqing, Jiangjin, Simianshan, Dawopu, 12–13.VII.2018, leg. H.L. Han, genit. prep. QY-37, <abbrev xmlns:xlink="http://www.w3.org/1999/xlink" xlink:title="Northeast Forestry University" id="ABBRID0E4PAE" xlink:type="simple">NEFU</abbrev>. <bold><italic>Paratypes</italic></bold>: • 1 male, same locality as holotype, 29.VII–2.VIII.2020, leg. H.L. Han &amp; J. Wu, genit. prep. QY-88, <abbrev xmlns:xlink="http://www.w3.org/1999/xlink" xlink:title="Northeast Forestry University" id="ABBRID0EEQAE" xlink:type="simple">NEFU</abbrev> • 1 male and 2 females, same locality as for holotype, 23.VII–6.VIII.2018, leg. W.J. Li &amp; G.X. Wang, genit. prep. QY-89, 90 and 91, <abbrev xmlns:xlink="http://www.w3.org/1999/xlink" xlink:title="Northeast Forestry University" id="ABBRID0EIQAE" xlink:type="simple">NEFU</abbrev> • 1 male, China, Chongqing, Jiangjin, Simianshan, Tudiyan, 30.VII–3.VIII.2019, leg. T.T. Zhao &amp; S.C. Deng, genit. prep. QY-76, <abbrev xmlns:xlink="http://www.w3.org/1999/xlink" xlink:title="Northeast Forestry University" id="ABBRID0EMQAE" xlink:type="simple">NEFU</abbrev> • 2 females, China, Chongqing, Wuxi, Yintiaoling Reserve, Baiguo Station, 24–28.VI.2022, leg. T.T. Zhao &amp; Y.Y. Jin, genit. prep. QY-45 and 46, <abbrev xmlns:xlink="http://www.w3.org/1999/xlink" xlink:title="Northeast Forestry University" id="ABBRID0EQQAE" xlink:type="simple">NEFU</abbrev>.</p><fig id="F4" position="float" orientation="portrait"><object-id xmlns:xlink="http://www.w3.org/1999/xlink" content-type="doi" xlink:type="simple">10.3897/zookeys.1262.168662.figure15</object-id><object-id xmlns:xlink="http://www.w3.org/1999/xlink" content-type="arpha" xlink:type="simple">C36B52E1-FC0C-55FE-80A0-8C5C1E89D83F</object-id><label>Figure 15.</label><caption><p>Distribution map and type localities of three <italic><tp:taxon-name><tp:taxon-name-part taxon-name-part-type="genus" reg="Westermannia">Westermannia</tp:taxon-name-part></tp:taxon-name></italic> species in China.</p></caption><graphic xmlns:xlink="http://www.w3.org/1999/xlink" xlink:href="zookeys-1262-021_article-168662__-g004.jpg" position="float" orientation="portrait" xlink:type="simple" id="oo_1483513.jpg"><uri content-type="original_file" xlink:type="simple">https://binary.pensoft.net/fig/1483513</uri></graphic></fig></tp:treatment-sec><tp:treatment-sec sec-type="diagnosis" id="SECID0EIRAE"><title>Diagnosis.</title><p>This species is closely related to <italic><tp:taxon-name><tp:taxon-name-part taxon-name-part-type="genus" reg="Westermannia">W.</tp:taxon-name-part> <tp:taxon-name-part taxon-name-part-type="species" reg="pseudonobilis">pseudonobilis</tp:taxon-name-part></tp:taxon-name></italic> Qin &amp; Han, sp. nov. and <italic><tp:taxon-name><tp:taxon-name-part taxon-name-part-type="genus" reg="Westermannia">W.</tp:taxon-name-part> <tp:taxon-name-part taxon-name-part-type="species" reg="nobilis">nobilis</tp:taxon-name-part></tp:taxon-name></italic> Draudt but smaller in body size; the medial figure-8 mark on the forewing is relatively narrow; the colour of the two ends of the reniform spot is obviously darker; the patch on the tornal angle is not obvious; the outwardly arcuate median portion of the postmedial line is blunter. In male genitalia, the sclerotized plate at the base of the uncus is larger and lotus-leaf-shaped; the valva is smaller, with undulate margin but lacking additional processes; the coecum is markedly inflated; the vesica is slender, tubular, distally twisted, bearing two rows of cornuti. In female genitalia, the ductus bursae is elongate, anterior half strongly sclerotized and curved, posterior half membranous and helically twisted; the corpus bursae is fusiform, lacking an appendix bursae. Additionally, this species has currently only been recorded in Chongqing Municipality.</p></tp:treatment-sec><tp:treatment-sec sec-type="description" id="SECID0E6SAE"><title>Description.</title><p><bold>Adult</bold> (Figs <xref ref-type="fig" rid="F1">3</xref>, <xref ref-type="fig" rid="F1">4</xref>). Wingspan 30.0–32.5 mm. <bold><italic>Head</italic></bold> white. <bold><italic>Antennae</italic></bold> filiform, basal portion faintly whitish, remainder light brown. <bold><italic>Thorax</italic></bold> with dorsum, tegula, and patagium almond, densely pubescent. <bold><italic>Abdomen</italic></bold> whitish, apical portion and anal tuft almond. <bold><italic>Forewing</italic></bold> paler greyish-brown on costal area, basal area and postmedian area, gradually paler from inner to costal margin; median area and outer 1/3 chocolate-brown; a longitudinal almond band tinged with fuscous along the inner margin, extending from base to tornal angle, upper margin straight; a 8-shaped filiform and pale lines in the median line area, Cu veins pale; reniform spot dark brown, narrow strip-shaped, foam pale, radiating bright white at the rear; postmedial line white, slender, smooth excurved at M<sub>3</sub>-Cu<sub>2</sub>; subternimal line represented by 4–5 faintly white-edged small spots near costal margin; fringe chocolate-brown, apically paler; the terminal line and median line areas dark brown, other parts lighter. <bold><italic>Hindwing</italic></bold> predominantly whitish, outer margin faintly suffused with brown, females darker than males; venation distinct; fringe whitish, blended with brown.</p><p><bold>Male genitalia</bold> (Fig. <xref ref-type="fig" rid="F2">10</xref>). <bold><italic>Uncus</italic></bold> elongate, nail-shaped, sharpened apically, surrounded by coarse setal brush, base overlain by a lotus leaf-shaped sclerite. <bold><italic><tp:taxon-name><tp:taxon-name-part taxon-name-part-type="genus" reg="Tegumen">Tegumen</tp:taxon-name-part></tp:taxon-name></italic></bold> narrowly lingulate, approximately twice the length of uncus. <bold><italic><tp:taxon-name><tp:taxon-name-part taxon-name-part-type="genus" reg="Vinculum">Vinculum</tp:taxon-name-part></tp:taxon-name></italic></bold> narrow, U-shaped, saccus short, weakly developed. <bold><italic><tp:taxon-name><tp:taxon-name-part taxon-name-part-type="genus" reg="Juxta">Juxta</tp:taxon-name-part></tp:taxon-name></italic></bold> trumpet-shaped, weakly sclerotized. <bold><italic>Valva</italic></bold> broadly oblong; <bold><italic>cucullus</italic></bold> rounded, scattered with distinct punctures; <bold><italic>costa</italic></bold> narrowly ribbon-shaped, smooth, round apically; <bold><italic>sacculus</italic></bold> basally inflected, then weakly curved, densely covered with long hairs. <bold><italic>Aedeagus</italic></bold> cylindrical, medially slightly curved, covered with faint granules at base; coecum swollen; carina weakly sclerotized. <bold><italic><tp:taxon-name><tp:taxon-name-part taxon-name-part-type="genus" reg="Vesica">Vesica</tp:taxon-name-part></tp:taxon-name></italic></bold> tubular, nearly equal in length to aedeagus, basal 2/3 similar in diameter to aedeagus, abruptly narrowed and twisted spirally in distal third; apical 1/4 slightly thickened, bearing two rows of spiniform, heavily sclerotized cornuti.</p><p><bold>Female genitalia</bold> (Fig. <xref ref-type="fig" rid="F3">13</xref>). <bold><italic><tp:taxon-name><tp:taxon-name-part taxon-name-part-type="genus" reg="Papillae">Papillae</tp:taxon-name-part> <tp:taxon-name-part taxon-name-part-type="species" reg="anales">anales</tp:taxon-name-part></tp:taxon-name></italic></bold> broadly flattened, short strip-shaped, densely setose apically. <bold><italic>Apophysis anterior</italic></bold> and <bold><italic>apophysis posterior</italic></bold> slender, subequal in length. <bold><italic>Ostium bursae</italic></bold> shallowly funnel-shaped. <bold><italic>Ductus bursae</italic></bold> sinuous, robust, with the anterior half strongly sclerotized and posterior half membranous, twisted into a helical shape. <bold><italic><tp:taxon-name><tp:taxon-name-part taxon-name-part-type="genus" reg="Corpus">Corpus</tp:taxon-name-part> <tp:taxon-name-part taxon-name-part-type="species" reg="bursae">bursae</tp:taxon-name-part></tp:taxon-name></italic></bold> fusiform, nearly equal in length with ductus bursae, surface wrinkled, bearing a pair of spiny-oblong signa at the ductus-bursa junction.</p></tp:treatment-sec><tp:treatment-sec sec-type="distribution" id="SECID0EGYAE"><title>Distribution.</title><p>China (Chongqing).</p></tp:treatment-sec><tp:treatment-sec sec-type="etymology" id="SECID0ELYAE"><title>Etymology.</title><p>The species name is derived from its type locality: Simianshan (= Mount Simian) in Chongqing Municipality, China.</p></tp:treatment-sec><tp:treatment-sec><!--Section generated to contain objects referenced in tp:taxon-treatment.--><fig id="F1" position="float" orientation="portrait"><object-id xmlns:xlink="http://www.w3.org/1999/xlink" content-type="doi" xlink:type="simple">10.3897/zookeys.1262.168662.figures1-8</object-id><object-id xmlns:xlink="http://www.w3.org/1999/xlink" content-type="arpha" xlink:type="simple">D61F2C2B-5984-5CC7-A547-0A7B5039D01A</object-id><label>Figures 1–8.</label><caption><p>Adults of <italic><tp:taxon-name><tp:taxon-name-part taxon-name-part-type="genus" reg="Westermannia">Westermannia</tp:taxon-name-part></tp:taxon-name></italic> spp. (1, 3, 5, 7: male; 2, 4, 6, 8: female). 1, 2. <italic><tp:taxon-name><tp:taxon-name-part taxon-name-part-type="genus" reg="Westermannia">W.</tp:taxon-name-part> <tp:taxon-name-part taxon-name-part-type="species" reg="pseudonobilis">pseudonobilis</tp:taxon-name-part></tp:taxon-name></italic> Qin &amp; Han, sp. nov., coll. <abbrev xmlns:xlink="http://www.w3.org/1999/xlink" xlink:title="Northeast Forestry University" id="ABBRID0EIDAE" xlink:type="simple">NEFU</abbrev> (1: holotype; 2: paratype); 3, 4. <italic><tp:taxon-name><tp:taxon-name-part taxon-name-part-type="genus" reg="Westermannia">W.</tp:taxon-name-part> <tp:taxon-name-part taxon-name-part-type="species" reg="simianshana">simianshana</tp:taxon-name-part></tp:taxon-name></italic> Qin, Zhang &amp; Han, sp. nov., coll. <abbrev xmlns:xlink="http://www.w3.org/1999/xlink" xlink:title="Northeast Forestry University" id="ABBRID0EXDAE" xlink:type="simple">NEFU</abbrev> (3: holotype 4: paratype); 5–8 <italic><tp:taxon-name><tp:taxon-name-part taxon-name-part-type="genus" reg="Westermannia">W.</tp:taxon-name-part> <tp:taxon-name-part taxon-name-part-type="species" reg="nobilis">nobilis</tp:taxon-name-part></tp:taxon-name></italic> Draudt, 1950, collected from Guangxi (5), Hunan (6), and Chongqing (7–8), China, coll. <abbrev xmlns:xlink="http://www.w3.org/1999/xlink" xlink:title="Northeast Forestry University" id="ABBRID0EGEAE" xlink:type="simple">NEFU</abbrev>. Scale bar: 5 mm.</p></caption><graphic xmlns:xlink="http://www.w3.org/1999/xlink" xlink:href="zookeys-1262-021_article-168662__-g001.jpg" position="float" orientation="portrait" xlink:type="simple" id="oo_1483510.jpg"><uri content-type="original_file" xlink:type="simple">https://binary.pensoft.net/fig/1483510</uri></graphic></fig><fig id="F2" position="float" orientation="portrait"><object-id xmlns:xlink="http://www.w3.org/1999/xlink" content-type="doi" xlink:type="simple">10.3897/zookeys.1262.168662.figures9-11</object-id><object-id xmlns:xlink="http://www.w3.org/1999/xlink" content-type="arpha" xlink:type="simple">DCD38D7C-6C12-5A61-BC08-344CD5DFFCEA</object-id><label>Figures 9–11.</label><caption><p>Male genitalia of <italic><tp:taxon-name><tp:taxon-name-part taxon-name-part-type="genus" reg="Westermannia">Westermannia</tp:taxon-name-part></tp:taxon-name></italic> spp. (a: tegumen-vinculum; b: aedeagus). 9. <italic><tp:taxon-name><tp:taxon-name-part taxon-name-part-type="genus" reg="Westermannia">W.</tp:taxon-name-part> <tp:taxon-name-part taxon-name-part-type="species" reg="pseudonobilis">pseudonobilis</tp:taxon-name-part></tp:taxon-name></italic> Qin &amp; Han, sp. nov., genit. prep. QY-34, coll. <abbrev xmlns:xlink="http://www.w3.org/1999/xlink" xlink:title="Northeast Forestry University" id="ABBRID0EDHAE" xlink:type="simple">NEFU</abbrev>; 10. <italic><tp:taxon-name><tp:taxon-name-part taxon-name-part-type="genus" reg="Westermannia">W.</tp:taxon-name-part> <tp:taxon-name-part taxon-name-part-type="species" reg="simianshana">simianshana</tp:taxon-name-part></tp:taxon-name></italic> Qin, Zhang &amp; Han, sp. nov., genit. prep. QY-90 (a) and 36 (b), coll. <abbrev xmlns:xlink="http://www.w3.org/1999/xlink" xlink:title="Northeast Forestry University" id="ABBRID0ESHAE" xlink:type="simple">NEFU</abbrev>; 11. <italic><tp:taxon-name><tp:taxon-name-part taxon-name-part-type="genus" reg="Westermannia">W.</tp:taxon-name-part> <tp:taxon-name-part taxon-name-part-type="species" reg="nobilis">nobilis</tp:taxon-name-part></tp:taxon-name></italic> Draudt, 1950 (with close-up of the processes on costa), genit. prep. QY-50 (51 for close-up), coll. <abbrev xmlns:xlink="http://www.w3.org/1999/xlink" xlink:title="Northeast Forestry University" id="ABBRID0EBIAE" xlink:type="simple">NEFU</abbrev></p></caption><graphic xmlns:xlink="http://www.w3.org/1999/xlink" xlink:href="zookeys-1262-021_article-168662__-g002.jpg" position="float" orientation="portrait" xlink:type="simple" id="oo_1483511.jpg"><uri content-type="original_file" xlink:type="simple">https://binary.pensoft.net/fig/1483511</uri></graphic></fig><fig id="F3" position="float" orientation="portrait"><object-id xmlns:xlink="http://www.w3.org/1999/xlink" content-type="doi" xlink:type="simple">10.3897/zookeys.1262.168662.figures12-14</object-id><object-id xmlns:xlink="http://www.w3.org/1999/xlink" content-type="arpha" xlink:type="simple">B615391C-2E9F-5DFB-B088-F67E2A7DFDD2</object-id><label>Figures 12–14.</label><caption><p>Female genitalia of <italic><tp:taxon-name><tp:taxon-name-part taxon-name-part-type="genus" reg="Westermannia">Westermannia</tp:taxon-name-part></tp:taxon-name></italic> spp. with close-up of the signa. 12. <italic><tp:taxon-name><tp:taxon-name-part taxon-name-part-type="genus" reg="Westermannia">W.</tp:taxon-name-part> <tp:taxon-name-part taxon-name-part-type="species" reg="pseudonobilis">pseudonobilis</tp:taxon-name-part></tp:taxon-name></italic> Qin &amp; Han, sp. nov., genit. prep. QY-33 (75 for close-up), coll. <abbrev xmlns:xlink="http://www.w3.org/1999/xlink" xlink:title="Northeast Forestry University" id="ABBRID0EKLAE" xlink:type="simple">NEFU</abbrev>; 13. <italic><tp:taxon-name><tp:taxon-name-part taxon-name-part-type="genus" reg="Westermannia">W.</tp:taxon-name-part> <tp:taxon-name-part taxon-name-part-type="species" reg="simianshana">simianshana</tp:taxon-name-part></tp:taxon-name></italic> Qin, Zhang &amp; Han, sp. nov., genit. prep. QY-91 (45 for close-up), coll. <abbrev xmlns:xlink="http://www.w3.org/1999/xlink" xlink:title="Northeast Forestry University" id="ABBRID0EZLAE" xlink:type="simple">NEFU</abbrev>; 14. <italic><tp:taxon-name><tp:taxon-name-part taxon-name-part-type="genus" reg="Westermannia">W.</tp:taxon-name-part> <tp:taxon-name-part taxon-name-part-type="species" reg="nobilis">nobilis</tp:taxon-name-part></tp:taxon-name></italic> Draudt, 1950, genit. prep. QY-52, coll. <abbrev xmlns:xlink="http://www.w3.org/1999/xlink" xlink:title="Northeast Forestry University" id="ABBRID0EIMAE" xlink:type="simple">NEFU</abbrev>.</p></caption><graphic xmlns:xlink="http://www.w3.org/1999/xlink" xlink:href="zookeys-1262-021_article-168662__-g003.jpg" position="float" orientation="portrait" xlink:type="simple" id="oo_1483512.jpg"><uri content-type="original_file" xlink:type="simple">https://binary.pensoft.net/fig/1483512</uri></graphic></fig></tp:treatment-sec></tp:taxon-treatment>
