# Supplementary material for: ﻿Descriptions of two new species associated with Westermannia nobilis Draudt, 1950 (Lepidoptera, Nolidae, Westermanniinae) from China
Source: Zookeys. 2025 Dec 3;1262:21–31. doi: 10.3897/zookeys.1262.168662 (PMC12696472; doi:10.3897/zookeys.1262.168662)
Supplement: XML Treatment for Westermannia nobilis [file zookeys.1262.168662-treatment4.xml]

<!DOCTYPE tp:taxon-treatment
  PUBLIC "-//TaxonX//DTD Taxonomic Treatment Publishing DTD v0 20100105//EN" "tax-treatment-NSO.dtd">
<tp:taxon-treatment xmlns:tp="http://www.plazi.org/taxpub"><tp:treatment-meta><kwd-group><label>Taxon classification</label><kwd>
              <named-content content-type="kingdom">Animalia</named-content>
            </kwd><kwd>
              <named-content content-type="order">Lepidoptera</named-content>
            </kwd><kwd>
              <named-content content-type="family">Nolidae</named-content>
            </kwd></kwd-group><mixed-citation publication-type="journal"><person-group><name><surname>Qin</surname><given-names>Yue</given-names></name><name><surname>Zhang</surname><given-names>Chao</given-names></name><name><surname>Han</surname><given-names>Huilin</given-names></name></person-group><article-title>﻿Descriptions of two new species associated with <italic><tp:taxon-name><tp:taxon-name-part taxon-name-part-type="genus" reg="Westermannia">Westermannia</tp:taxon-name-part> <tp:taxon-name-part taxon-name-part-type="species" reg="nobilis">nobilis</tp:taxon-name-part></tp:taxon-name></italic> Draudt, 1950 (<tp:taxon-name><tp:taxon-name-part taxon-name-part-type="order">Lepidoptera</tp:taxon-name-part></tp:taxon-name>, <tp:taxon-name><tp:taxon-name-part taxon-name-part-type="family">Nolidae</tp:taxon-name-part></tp:taxon-name>, <tp:taxon-name><tp:taxon-name-part taxon-name-part-type="subfamily">Westermanniinae</tp:taxon-name-part></tp:taxon-name>) from China</article-title><source>Zookeys</source><day>03</day><month>12</month><year>2025</year><volume>1262</volume><fpage>21</fpage><lpage>31</lpage><pub-id pub-id-type="doi">10.3897/zookeys.1262.168662</pub-id></mixed-citation></tp:treatment-meta><tp:nomenclature><label>﻿</label><tp:taxon-name><object-id xmlns:xlink="http://www.w3.org/1999/xlink" content-type="arpha" xlink:type="simple">A70AE91D-9DB8-5335-B969-32546B8C059A</object-id>
            <tp:taxon-name-part taxon-name-part-type="genus" reg="Westermannia">Westermannia</tp:taxon-name-part>
            <tp:taxon-name-part taxon-name-part-type="species" reg="nobilis">nobilis</tp:taxon-name-part>
          </tp:taxon-name><tp:taxon-authority>Draudt, 1950</tp:taxon-authority><xref ref-type="fig" rid="F1">Figs 5–8</xref><xref ref-type="fig" rid="F2">, 11</xref><xref ref-type="fig" rid="F3">, 14</xref><xref ref-type="fig" rid="F4">, 15</xref><tp:nomenclature-citation-list><tp:nomenclature-citation><tp:taxon-name>
                <tp:taxon-name-part taxon-name-part-type="genus" reg="Westermannia">Westermannia</tp:taxon-name-part> <tp:taxon-name-part taxon-name-part-type="species" reg="nobilis">nobilis</tp:taxon-name-part></tp:taxon-name><comment>Draudt, 1950, Mitt. Münch. Ent. Ges. 40 (1): 150, pl. 9, fig. 11. Type locality: West-tien-mu-shan [Syntype: ZFMK (<xref ref-type="bibr" rid="B1">Blume et al. 2010</xref>)].</comment></tp:nomenclature-citation><tp:nomenclature-citation><tp:taxon-name>
                <tp:taxon-name-part taxon-name-part-type="genus" reg="Westermannia">Westermannia</tp:taxon-name-part> <tp:taxon-name-part taxon-name-part-type="species" reg="nobilis">nobilis</tp:taxon-name-part></tp:taxon-name><comment>: <xref ref-type="bibr" rid="B4">Chu et al. 1964</xref>: 70; <xref ref-type="bibr" rid="B3">Chen 1999</xref>: 857, pl. 39, fig. 28; <xref ref-type="bibr" rid="B11">Yang et al. 2017</xref>: 551, pl. 42, fig. 3.</comment></tp:nomenclature-citation></tp:nomenclature-citation-list></tp:nomenclature><tp:treatment-sec sec-type="material" id="SECID0ER2AE"><title>Material examined.</title><p>China – <bold>Jiangxi</bold> • 1 female, Jinggangshan Scenic Spot, Huangyangjie Station, 2.VIII.2024, leg. H.L. Han &amp; Haliya, genit. prep. QY-26, <abbrev xmlns:xlink="http://www.w3.org/1999/xlink" xlink:title="Northeast Forestry University" id="ABBRID0EZ2AE" xlink:type="simple">NEFU</abbrev>. – <bold>Hunan</bold> • 2 males and 1 female, Yizhang, Mangshan Reserve, Jiangjunzhai, 30.VII–7.VIII.2021, leg. J. Wu &amp; Q Lin, genit. prep. QY-50, 51 and 25, <abbrev xmlns:xlink="http://www.w3.org/1999/xlink" xlink:title="Northeast Forestry University" id="ABBRID0E62AE" xlink:type="simple">NEFU</abbrev>. – <bold>Guangdong</bold> • 3 females, Nanling, 7–9.V.2011, leg. H.L. Han &amp; Y.Q. Hu, genit. prep. QY-58, 59 and 60, <abbrev xmlns:xlink="http://www.w3.org/1999/xlink" xlink:title="Northeast Forestry University" id="ABBRID0EF3AE" xlink:type="simple">NEFU</abbrev> • 2 females, Shaoguan, Ruyuan, Xiaohuangshan, viewing deck, 25.V.2021, leg. M.R. Li &amp; G. Fu, genit. prep. QY-48 and 49, <abbrev xmlns:xlink="http://www.w3.org/1999/xlink" xlink:title="Northeast Forestry University" id="ABBRID0EJ3AE" xlink:type="simple">NEFU</abbrev>. – <bold>Guangxi</bold> • 1 male and 2 females, Ziyuan, Yinzhu Laoshan National Reserve, Shuangchahe Station, 17–18.VII.2021, leg. J.J. Fan &amp; B. Gao, genit. prep. QY-47, 52 and 53, <abbrev xmlns:xlink="http://www.w3.org/1999/xlink" xlink:title="Northeast Forestry University" id="ABBRID0EP3AE" xlink:type="simple">NEFU</abbrev> • 1 female, Maoershan, Jiuniutang, 19.IV.2002, leg. S.L. Hao &amp; H.J. Xue, genit. prep. QY-43, <abbrev xmlns:xlink="http://www.w3.org/1999/xlink" xlink:title="Northeast Forestry University" id="ABBRID0ET3AE" xlink:type="simple">NEFU</abbrev>. – <bold>Chongqing</bold> • 1 male and 1 female, Jiangjin, Simianshan, Dawopu, 23.VII–6.VIII.2018, leg. W.J. Li &amp; G.X. Wang, genit. prep. QY-54 and 56, <abbrev xmlns:xlink="http://www.w3.org/1999/xlink" xlink:title="Northeast Forestry University" id="ABBRID0EZ3AE" xlink:type="simple">NEFU</abbrev> • 1 female, same locality as above, 12–13.VII.2018, leg. H.L. Han, genit. prep. QY-36, <abbrev xmlns:xlink="http://www.w3.org/1999/xlink" xlink:title="Northeast Forestry University" id="ABBRID0E43AE" xlink:type="simple">NEFU</abbrev> • 1 male and 1 female, same locality as above, 29.VII–2.VIII.2020, leg. H.L. Han &amp; J. Wu, genit. prep. QY-55 and 57, <abbrev xmlns:xlink="http://www.w3.org/1999/xlink" xlink:title="Northeast Forestry University" id="ABBRID0EB4AE" xlink:type="simple">NEFU</abbrev> • 1 male, Jiangjin, Simianshan Nature Reserve, 29.IV.2019, leg. Z.T. Wang &amp; J.J. Fan, genit. prep. QY-85, <abbrev xmlns:xlink="http://www.w3.org/1999/xlink" xlink:title="Northeast Forestry University" id="ABBRID0EF4AE" xlink:type="simple">NEFU</abbrev> • 1 male, Wuxi, Lanying Township, Xi’an Countryside, 26–28.VI.2022, leg. T.T. Zhao &amp; Y.Y. Jin, genit. prep. QY-44, <abbrev xmlns:xlink="http://www.w3.org/1999/xlink" xlink:title="Northeast Forestry University" id="ABBRID0EJ4AE" xlink:type="simple">NEFU</abbrev>.</p></tp:treatment-sec><tp:treatment-sec sec-type="distribution" id="SECID0EN4AE"><title>Distribution.</title><p>China (Zhejiang, Jiangxi, Hunan, Chongqing, Guangdong, Guangxi).</p></tp:treatment-sec><tp:treatment-sec sec-type="remarks" id="SECID0ES4AE"><title>Remarks.</title><p>This study provides the first record of <italic><tp:taxon-name><tp:taxon-name-part taxon-name-part-type="genus" reg="Westermannia">W.</tp:taxon-name-part> <tp:taxon-name-part taxon-name-part-type="species" reg="nobilis">nobilis</tp:taxon-name-part></tp:taxon-name></italic> in Chongqing Municipality. This species is highly similar morphologically to the two newly described species in appearance, especially <italic><tp:taxon-name><tp:taxon-name-part taxon-name-part-type="genus" reg="Westermannia">W.</tp:taxon-name-part> <tp:taxon-name-part taxon-name-part-type="species" reg="simianshana">simianshana</tp:taxon-name-part></tp:taxon-name></italic> Qin, Zhang &amp; Han, sp. nov., which is distributed in the same area as <italic><tp:taxon-name><tp:taxon-name-part taxon-name-part-type="genus" reg="Westermannia">W.</tp:taxon-name-part> <tp:taxon-name-part taxon-name-part-type="species" reg="nobilis">nobilis</tp:taxon-name-part></tp:taxon-name></italic> in Chongqing. Therefore, the geographical distribution of <italic><tp:taxon-name><tp:taxon-name-part taxon-name-part-type="genus" reg="Westermannia">W.</tp:taxon-name-part> <tp:taxon-name-part taxon-name-part-type="species" reg="nobilis">nobilis</tp:taxon-name-part></tp:taxon-name></italic> recorded in previous studies, for which we were unable to examine specimens, may require further dissections to be determined.</p></tp:treatment-sec><tp:treatment-sec><!--Section generated to contain objects referenced in tp:taxon-treatment.--><fig id="F1" position="float" orientation="portrait"><object-id xmlns:xlink="http://www.w3.org/1999/xlink" content-type="doi" xlink:type="simple">10.3897/zookeys.1262.168662.figures1-8</object-id><object-id xmlns:xlink="http://www.w3.org/1999/xlink" content-type="arpha" xlink:type="simple">D61F2C2B-5984-5CC7-A547-0A7B5039D01A</object-id><label>Figures 1–8.</label><caption><p>Adults of <italic><tp:taxon-name><tp:taxon-name-part taxon-name-part-type="genus" reg="Westermannia">Westermannia</tp:taxon-name-part></tp:taxon-name></italic> spp. (1, 3, 5, 7: male; 2, 4, 6, 8: female). 1, 2. <italic><tp:taxon-name><tp:taxon-name-part taxon-name-part-type="genus" reg="Westermannia">W.</tp:taxon-name-part> <tp:taxon-name-part taxon-name-part-type="species" reg="pseudonobilis">pseudonobilis</tp:taxon-name-part></tp:taxon-name></italic> Qin &amp; Han, sp. nov., coll. <abbrev xmlns:xlink="http://www.w3.org/1999/xlink" xlink:title="Northeast Forestry University" id="ABBRID0EIDAE" xlink:type="simple">NEFU</abbrev> (1: holotype; 2: paratype); 3, 4. <italic><tp:taxon-name><tp:taxon-name-part taxon-name-part-type="genus" reg="Westermannia">W.</tp:taxon-name-part> <tp:taxon-name-part taxon-name-part-type="species" reg="simianshana">simianshana</tp:taxon-name-part></tp:taxon-name></italic> Qin, Zhang &amp; Han, sp. nov., coll. <abbrev xmlns:xlink="http://www.w3.org/1999/xlink" xlink:title="Northeast Forestry University" id="ABBRID0EXDAE" xlink:type="simple">NEFU</abbrev> (3: holotype 4: paratype); 5–8 <italic><tp:taxon-name><tp:taxon-name-part taxon-name-part-type="genus" reg="Westermannia">W.</tp:taxon-name-part> <tp:taxon-name-part taxon-name-part-type="species" reg="nobilis">nobilis</tp:taxon-name-part></tp:taxon-name></italic> Draudt, 1950, collected from Guangxi (5), Hunan (6), and Chongqing (7–8), China, coll. <abbrev xmlns:xlink="http://www.w3.org/1999/xlink" xlink:title="Northeast Forestry University" id="ABBRID0EGEAE" xlink:type="simple">NEFU</abbrev>. Scale bar: 5 mm.</p></caption><graphic xmlns:xlink="http://www.w3.org/1999/xlink" xlink:href="zookeys-1262-021_article-168662__-g001.jpg" position="float" orientation="portrait" xlink:type="simple" id="oo_1483510.jpg"><uri content-type="original_file" xlink:type="simple">https://binary.pensoft.net/fig/1483510</uri></graphic></fig><fig id="F2" position="float" orientation="portrait"><object-id xmlns:xlink="http://www.w3.org/1999/xlink" content-type="doi" xlink:type="simple">10.3897/zookeys.1262.168662.figures9-11</object-id><object-id xmlns:xlink="http://www.w3.org/1999/xlink" content-type="arpha" xlink:type="simple">DCD38D7C-6C12-5A61-BC08-344CD5DFFCEA</object-id><label>Figures 9–11.</label><caption><p>Male genitalia of <italic><tp:taxon-name><tp:taxon-name-part taxon-name-part-type="genus" reg="Westermannia">Westermannia</tp:taxon-name-part></tp:taxon-name></italic> spp. (a: tegumen-vinculum; b: aedeagus). 9. <italic><tp:taxon-name><tp:taxon-name-part taxon-name-part-type="genus" reg="Westermannia">W.</tp:taxon-name-part> <tp:taxon-name-part taxon-name-part-type="species" reg="pseudonobilis">pseudonobilis</tp:taxon-name-part></tp:taxon-name></italic> Qin &amp; Han, sp. nov., genit. prep. QY-34, coll. <abbrev xmlns:xlink="http://www.w3.org/1999/xlink" xlink:title="Northeast Forestry University" id="ABBRID0EDHAE" xlink:type="simple">NEFU</abbrev>; 10. <italic><tp:taxon-name><tp:taxon-name-part taxon-name-part-type="genus" reg="Westermannia">W.</tp:taxon-name-part> <tp:taxon-name-part taxon-name-part-type="species" reg="simianshana">simianshana</tp:taxon-name-part></tp:taxon-name></italic> Qin, Zhang &amp; Han, sp. nov., genit. prep. QY-90 (a) and 36 (b), coll. <abbrev xmlns:xlink="http://www.w3.org/1999/xlink" xlink:title="Northeast Forestry University" id="ABBRID0ESHAE" xlink:type="simple">NEFU</abbrev>; 11. <italic><tp:taxon-name><tp:taxon-name-part taxon-name-part-type="genus" reg="Westermannia">W.</tp:taxon-name-part> <tp:taxon-name-part taxon-name-part-type="species" reg="nobilis">nobilis</tp:taxon-name-part></tp:taxon-name></italic> Draudt, 1950 (with close-up of the processes on costa), genit. prep. QY-50 (51 for close-up), coll. <abbrev xmlns:xlink="http://www.w3.org/1999/xlink" xlink:title="Northeast Forestry University" id="ABBRID0EBIAE" xlink:type="simple">NEFU</abbrev></p></caption><graphic xmlns:xlink="http://www.w3.org/1999/xlink" xlink:href="zookeys-1262-021_article-168662__-g002.jpg" position="float" orientation="portrait" xlink:type="simple" id="oo_1483511.jpg"><uri content-type="original_file" xlink:type="simple">https://binary.pensoft.net/fig/1483511</uri></graphic></fig><fig id="F3" position="float" orientation="portrait"><object-id xmlns:xlink="http://www.w3.org/1999/xlink" content-type="doi" xlink:type="simple">10.3897/zookeys.1262.168662.figures12-14</object-id><object-id xmlns:xlink="http://www.w3.org/1999/xlink" content-type="arpha" xlink:type="simple">B615391C-2E9F-5DFB-B088-F67E2A7DFDD2</object-id><label>Figures 12–14.</label><caption><p>Female genitalia of <italic><tp:taxon-name><tp:taxon-name-part taxon-name-part-type="genus" reg="Westermannia">Westermannia</tp:taxon-name-part></tp:taxon-name></italic> spp. with close-up of the signa. 12. <italic><tp:taxon-name><tp:taxon-name-part taxon-name-part-type="genus" reg="Westermannia">W.</tp:taxon-name-part> <tp:taxon-name-part taxon-name-part-type="species" reg="pseudonobilis">pseudonobilis</tp:taxon-name-part></tp:taxon-name></italic> Qin &amp; Han, sp. nov., genit. prep. QY-33 (75 for close-up), coll. <abbrev xmlns:xlink="http://www.w3.org/1999/xlink" xlink:title="Northeast Forestry University" id="ABBRID0EKLAE" xlink:type="simple">NEFU</abbrev>; 13. <italic><tp:taxon-name><tp:taxon-name-part taxon-name-part-type="genus" reg="Westermannia">W.</tp:taxon-name-part> <tp:taxon-name-part taxon-name-part-type="species" reg="simianshana">simianshana</tp:taxon-name-part></tp:taxon-name></italic> Qin, Zhang &amp; Han, sp. nov., genit. prep. QY-91 (45 for close-up), coll. <abbrev xmlns:xlink="http://www.w3.org/1999/xlink" xlink:title="Northeast Forestry University" id="ABBRID0EZLAE" xlink:type="simple">NEFU</abbrev>; 14. <italic><tp:taxon-name><tp:taxon-name-part taxon-name-part-type="genus" reg="Westermannia">W.</tp:taxon-name-part> <tp:taxon-name-part taxon-name-part-type="species" reg="nobilis">nobilis</tp:taxon-name-part></tp:taxon-name></italic> Draudt, 1950, genit. prep. QY-52, coll. <abbrev xmlns:xlink="http://www.w3.org/1999/xlink" xlink:title="Northeast Forestry University" id="ABBRID0EIMAE" xlink:type="simple">NEFU</abbrev>.</p></caption><graphic xmlns:xlink="http://www.w3.org/1999/xlink" xlink:href="zookeys-1262-021_article-168662__-g003.jpg" position="float" orientation="portrait" xlink:type="simple" id="oo_1483512.jpg"><uri content-type="original_file" xlink:type="simple">https://binary.pensoft.net/fig/1483512</uri></graphic></fig><fig id="F4" position="float" orientation="portrait"><object-id xmlns:xlink="http://www.w3.org/1999/xlink" content-type="doi" xlink:type="simple">10.3897/zookeys.1262.168662.figure15</object-id><object-id xmlns:xlink="http://www.w3.org/1999/xlink" content-type="arpha" xlink:type="simple">C36B52E1-FC0C-55FE-80A0-8C5C1E89D83F</object-id><label>Figure 15.</label><caption><p>Distribution map and type localities of three <italic><tp:taxon-name><tp:taxon-name-part taxon-name-part-type="genus" reg="Westermannia">Westermannia</tp:taxon-name-part></tp:taxon-name></italic> species in China.</p></caption><graphic xmlns:xlink="http://www.w3.org/1999/xlink" xlink:href="zookeys-1262-021_article-168662__-g004.jpg" position="float" orientation="portrait" xlink:type="simple" id="oo_1483513.jpg"><uri content-type="original_file" xlink:type="simple">https://binary.pensoft.net/fig/1483513</uri></graphic></fig></tp:treatment-sec><ref-list><ref id="B1"><mixed-citation xmlns:xlink="http://www.w3.org/1999/xlink" xlink:type="simple"><person-group><name name-style="western"><surname>Blume</surname><given-names>C</given-names></name><name name-style="western"><surname>Etzbauer</surname><given-names>C</given-names></name><name name-style="western"><surname>Gaedike</surname><given-names>R</given-names></name><name name-style="western"><surname>Heidenreich</surname><given-names>U</given-names></name><name name-style="western"><surname>Kleikamp</surname><given-names>U</given-names></name><name name-style="western"><surname>Schnug</surname><given-names>L</given-names></name><name name-style="western"><surname>Speidel</surname><given-names>W</given-names></name><name name-style="western"><surname>Stüning</surname><given-names>D</given-names></name></person-group> (<year>2010</year>) <article-title>Type material of <tp:taxon-name><tp:taxon-name-part taxon-name-part-type="order">Lepidoptera</tp:taxon-name-part></tp:taxon-name> and Trichoptea in the ZFMK collection, Bonn.</article-title><source>Bonn Zoological Bulletin</source><volume>58</volume>: <fpage>169</fpage>–<lpage>215</lpage>.</mixed-citation></ref><ref id="B4"><mixed-citation xmlns:xlink="http://www.w3.org/1999/xlink" xlink:type="simple"><person-group><name name-style="western"><surname>Chu</surname><given-names>HF</given-names></name><name name-style="western"><surname>Yang</surname><given-names>JK</given-names></name><name name-style="western"><surname>Lu</surname><given-names>JR</given-names></name><name name-style="western"><surname>Chen</surname><given-names>YX</given-names></name></person-group> (<year>1964</year>) <source>Economic Insect Fauna of China, Volume 6. <tp:taxon-name><tp:taxon-name-part taxon-name-part-type="order">Lepidoptera</tp:taxon-name-part></tp:taxon-name>: <tp:taxon-name><tp:taxon-name-part taxon-name-part-type="family">Noctuidae</tp:taxon-name-part></tp:taxon-name> (2).</source><publisher-name>Science Press</publisher-name>, <publisher-loc>Beijing</publisher-loc>, <size units="page">183 pp</size>. [+ 11 pls]</mixed-citation></ref><ref id="B3"><mixed-citation xmlns:xlink="http://www.w3.org/1999/xlink" xlink:type="simple"><person-group><name name-style="western"><surname>Chen</surname><given-names>YX</given-names></name></person-group> (<year>1999</year>) Fauna Sinica: <tp:taxon-name><tp:taxon-name-part taxon-name-part-type="class">Insecta</tp:taxon-name-part></tp:taxon-name>, Volume 16. <tp:taxon-name><tp:taxon-name-part taxon-name-part-type="order">Lepidoptera</tp:taxon-name-part></tp:taxon-name>: <tp:taxon-name><tp:taxon-name-part taxon-name-part-type="family">Noctuidae</tp:taxon-name-part></tp:taxon-name>. Science Press, Beijing, xxiii + 1596 pp. [pls 1–68]</mixed-citation></ref><ref id="B11"><mixed-citation xmlns:xlink="http://www.w3.org/1999/xlink" xlink:type="simple"><person-group><name name-style="western"><surname>Yang</surname><given-names>XK</given-names></name><name name-style="western"><surname>Xue</surname><given-names>DY</given-names></name><name name-style="western"><surname>Han</surname><given-names>HX</given-names></name><name name-style="western"><surname>Jiang</surname><given-names>N</given-names></name></person-group> (<year>2017</year>) Insect Fauna of the Qinling Mountains Vol. 8 <tp:taxon-name><tp:taxon-name-part taxon-name-part-type="order">Lepidoptera</tp:taxon-name-part></tp:taxon-name>. Xi’An World Publishing Corporation, 756 pp. [+ 47 pls]</mixed-citation></ref></ref-list></tp:taxon-treatment>
